# Supplementary material for: Timed exercise modulates inter-coupling strength between evening and morning oscillators in mice
Source: NPJ Biol Timing Sleep. 2026 Mar 27;3:12. doi: 10.1038/s44323-026-00075-3 (PMC13031686; doi:10.1038/s44323-026-00075-3)
Supplement: Supplementary file 2 — Supplementary Data. [file 44323_2026_75_MOESM2_ESM.zip]

Archive with 3 entries (3 files):
- Supplementary Data 1 Raw data used for calculating mean ü} SD in Figures1.xlsx
- Supplementary Data 2 Raw data used for calculating mean ü} SD in Figures2.xlsx
- Supplementary Data 3 Raw data used for calculating mean ü} SD in Figures3.xlsx
