# Supplementary material for: Timed exercise modulates inter-coupling strength between evening and morning oscillators in mice
Source: NPJ Biol Timing Sleep. 2026 Mar 27;3:12. doi: 10.1038/s44323-026-00075-3 (PMC13031686; doi:10.1038/s44323-026-00075-3)
Supplement: Supplementary file 2 — Supplementary Data. [file 44323_2026_75_MOESM2_ESM.zip › Supplementary Data 1 Raw data used for calculating mean ü} SD in Figures1.xlsx]

## Sheet: Fig.1. period
	Exp.1 (N=8)					Statistical analysis
	Period, Activity onset					Exp. 1 Period of Activity onset										Exp. 1 Period of Activity offset
	Animal ID	CTL	ZT12	ZT21		Repeated measures ANOVA summary										Repeated measures ANOVA summary
1	R0023215	23.83	23.74	23.74		Assume sphericity?	Yes									Assume sphericity?	Yes
2	R0033215	23.84	23.65	23.77		F	6.783									F	5.031
3	R0043215	24.02	23.77	23.96		P value	0.0087									P value	0.0226
4	R0073215	23.88	23.82	23.86		P value summary	**									P value summary	*
5	R0083215	23.84	23.82	23.87		Statistically significant (P < 0.05)?	Yes									Statistically significant (P < 0.05)?	Yes
6	R0093215	23.76	23.77	23.73		R square	0.4921									R square	0.4181
7	R0253428	23.95	23.93	24.04
8	R0303428	23.86	23.73	23.85		Was the matching effective?										Was the matching effective?
	Period	CTL	ZT12	ZT21		F	6.594									F	4.839
	mean	23.8725	23.7787	23.8525		P value	0.0014									P value	0.0059
	sd	0.0797765	0.0818426	0.107935		P value summary	**									P value summary	**
						Is there significant matching (P < 0.05)?	Yes									Is there significant matching (P < 0.05)?	Yes
	Period, offset					R square	0.6261									R square	0.5847
	Animal ID	CTL	ZT12	ZT21
1	R0023215	23.88	23.74	23.74		ANOVA table	SS	DF	MS	F (DFn, DFd)	P value					ANOVA table	SS	DF	MS	F (DFn, DFd)	P value
2	R0033215	23.91	23.77	23.91		Treatment (between columns)	0.03901	2	0.0195	F (2, 14) = 6.783	P=0.0087					Treatment (between columns)	0.03691	2	0.01845	F (2, 14) = 5.031	P=0.0226
3	R0043215	24.07	23.87	23.99		Individual (between rows)	0.1327	7	0.01896	F (7, 14) = 6.594	P=0.0014					Individual (between rows)	0.1243	7	0.01775	F (7, 14) = 4.839	P=0.0059
4	R0073215	23.91	23.86	23.94		Residual (random)	0.04026	14	0.002876							Residual (random)	0.05136	14	0.003668
5	R0083215	23.83	23.89	23.9		Total	0.212	23								Total	0.2125	23
6	R0093215	23.81	23.8	23.82
7	R0253428	23.96	23.98	24.1		Post hoc Tukey test										Post hoc Tukey test
8	R0303428	23.93	23.74	23.93
	Period	CTL	ZT12	ZT21		Tukey's multiple comparisons test	Mean Diff.	95.00% CI of diff.	Significant?	Summary	Adjusted P Value					Tukey's multiple comparisons test	Mean Diff.	95.00% CI of diff.	Significant?	Summary	Adjusted P Value
	mean	23.9125	23.8313	23.9162		CTL vs. ZT12	0.09375	0.02357 to 0.1639	Yes	**	0.0093	A-B				CTL vs. ZT12	0.08125	0.001989 to 0.1605	Yes	*	0.0443	A-B
	sd	0.0808438	0.0839111	0.107296		CTL vs. ZT21	0.02	-0.05018 to 0.09018	No	ns	0.7409	A-C				CTL vs. ZT21	-0.00375	-0.08301 to 0.07551	No	ns	0.9916	A-C
						ZT12 vs. ZT21	-0.07375	-0.1439 to -0.003575	Yes	*	0.039	B-C				ZT12 vs. ZT21	-0.085	-0.1643 to -0.005739	Yes	*	0.0351	B-C
						Test details	Mean 1	Mean 2	Mean Diff.	SE of diff.	n1	n2	q	DF		Test details	Mean 1	Mean 2	Mean Diff.	SE of diff.	n1	n2	q	DF
						CTL vs. ZT12	23.87	23.78	0.09375	0.02681	8	8	4.945	14		CTL vs. ZT12	23.91	23.83	0.08125	0.03028	8	8	3.794	14
						CTL vs. ZT21	23.87	23.85	0.02	0.02681	8	8	1.055	14		CTL vs. ZT21	23.91	23.92	-0.00375	0.03028	8	8	0.1751	14
						ZT12 vs. ZT21	23.78	23.85	-0.07375	0.02681	8	8	3.89	14		ZT12 vs. ZT21	23.83	23.92	-0.085	0.03028	8	8	3.969	14

## Sheet: Fig.1. psi
	Exp.1 (N=8)
	Light off-Activity Onset (Psi, Ψ, min)					Statistical analysis
	Animal ID	CTL(Ψ, min)	ZT12(Ψ, min)	ZT21(Ψ, min)		Loff-Activity Onset	Repeated measures one-way ANOVA data									Lon-Activity Offset	Repeated measures one-way ANOVA data
1	R0023215	-37.2	13.2	-20.4
2	R0033215	-29.4	-1.8	-42		Repeated measures ANOVA summary										Repeated measures ANOVA summary
3	R0043215	-18.6	16.8	-60.6		Assume sphericity?	Yes									Assume sphericity?	Yes
4	R0073215	-33.6	16.8	-45.6		F	24.47									F	1.516
5	R0083215	-37.2	-9	-48		P value	<0.0001									P value	0.2535
6	R0093215	-26.4	-19.8	-45.6		P value summary	****									P value summary	ns
7	R0253428	-44.4	12	-24		Statistically significant (P < 0.05)?	Yes									Statistically significant (P < 0.05)?	No
8	R0303428	-22.2	1.8	-24		R square	0.7775									R square	0.178
	mean	-31.125	3.75	-38.775
	sd	8.60228	13.3617	14.3389		Was the matching effective?										Was the matching effective?
						F	0.7266									F	0.5822
						P value	0.6529									P value	0.7597
						P value summary	ns									P value summary	ns
						Is there significant matching (P < 0.05)?	No									Is there significant matching (P < 0.05)?	No
						R square	0.07477									R square	0.1931
						ANOVA table	SS	DF	MS	F (DFn, DFd)	P value					ANOVA table	SS	DF	MS	F (DFn, DFd)	P value
						Treatment (between columns)	2.284	2	1.142	F (2, 14) = 24.47	P<0.0001					Treatment (between columns)	1.209	2	0.6046	F (2, 14) = 1.516	P=0.2535
	Light on-Activity offset (Psi, Ψ, min)					Individual (between rows)	0.2374	7	0.03391	F (7, 14) = 0.7266	P=0.6529					Individual (between rows)	1.625	7	0.2322	F (7, 14) = 0.5822	P=0.7597
						Residual (random)	0.6534	14	0.04667							Residual (random)	5.583	14	0.3988
	Animal ID	CTL(Ψ, min)	ZT12(Ψ, min)	ZT21(Ψ, min)		Total	3.175	23								Total	8.417	23
1	R0023215	-43.62	38.28	39.78
2	R0033215	4.5	62.34	-20.4
3	R0043215	49.98	22.2	47.82		Post hoc Tukey test										Post hoc Tukey test
4	R0073215	3	-25.92	39.78
5	R0083215	-8.52	-57.84	62.46		Loff-Activity Onset										Loff-Activity Onset
6	R0093215	25.56	48.66	11.34		Tukey's multiple comparisons test	Mean Diff.	95.00% CI of diff.	Significant?	Summary	Adjusted P Value					Tukey's multiple comparisons test	Mean Diff.	95.00% CI of diff.	Significant?	Summary	Adjusted P Value
7	R0253428	-22.86	-11.16	-6.06		CTL vs. ZT12	-0.5813	-0.864 to -0.2985	Yes	***	0.0003	A-B				CTL vs. ZT12	-0.3175	-1.144 to 0.5089	No	ns	0.5855	A-B
8	R0303428	-52.56	31.32	43.56		CTL vs. ZT21	0.1275	-0.1552 to 0.4102	No	ns	0.4835	A-C				CTL vs. ZT21	-0.5475	-1.374 to 0.2789	No	ns	0.2276	A-C
	mean	-5.565	13.485	27.285		ZT12 vs. ZT21	0.7088	0.426 to 0.9915	Yes	****	<0.0001	B-C				ZT12 vs. ZT21	-0.23	-1.056 to 0.5964	No	ns	0.7511	B-C
	sd	34.212	41.1969	28.9731
						Test details	Mean 1	Mean 2	Mean Diff.	SE of diff.	n1	n2	q	DF		Test details	Mean 1	Mean 2	Mean Diff.	SE of diff.	n1	n2	q	DF
						CTL vs. ZT12	-0.5188	0.0625	-0.5813	0.108	8	8	7.61	14		CTL vs. ZT12	-0.09275	0.2248	-0.3175	0.3157	8	8	1.422	14
						CTL vs. ZT21	-0.5188	-0.6463	0.1275	0.108	8	8	1.669	14		CTL vs. ZT21	-0.09275	0.4548	-0.5475	0.3157	8	8	2.452	14
						ZT12 vs. ZT21	0.0625	-0.6463	0.7088	0.108	8	8	9.279	14		ZT12 vs. ZT21	0.2248	0.4548	-0.23	0.3157	8	8	1.03	14
