# Supplementary material for: Timed exercise modulates inter-coupling strength between evening and morning oscillators in mice
Source: NPJ Biol Timing Sleep. 2026 Mar 27;3:12. doi: 10.1038/s44323-026-00075-3 (PMC13031686; doi:10.1038/s44323-026-00075-3)
Supplement: Supplementary file 2 — Supplementary Data. [file 44323_2026_75_MOESM2_ESM.zip › Supplementary Data 2 Raw data used for calculating mean ü} SD in Figures2.xlsx]

## Sheet: Exp.2 days of reentrainment
	Exp.2						Stastical analysis
	Days of reentrainment						Days of reentrainment
	Animal ID	CTL	ZT12	ZT21			Repeated measures ANOVA summary
1	R0063215	10	11	11			Assume sphericity?	Yes
2	R0903525	12	8	12			F	17.97
3	R0913525	12	10	12			P value	<0.0001
4	R0943525	11	10	15			P value summary	****
5	R0953525	11	11	15			Statistically significant (P < 0.05)?	Yes
6	R0963525	12	11	12			R square	0.6663
7	M21(9)	10	8	12
8	M25(13)	11	8	12			Was the matching effective?
9	M27(15)	9	7	10			F	2.978
10	M31(17)	11	9	11			P value	0.0233
	Mean	10.9	9.3	12.2			P value summary	*
	SD	0.994429	1.49443	1.61933			Is there significant matching (P < 0.05)?	Yes
							R square	0.3319
							ANOVA table	SS	DF	MS	F (DFn, DFd)	P value
							Treatment (between columns)	42.2	2	21.1	F (2, 18) = 17.97	P<0.0001
							Individual (between rows)	31.47	9	3.496	F (9, 18) = 2.978	P=0.0233
							Residual (random)	21.13	18	1.174
							Total	94.8	29
							Post hoc Tukey test
							Tukey's multiple comparisons test	Mean Diff.	95.00% CI of diff.	Significant?	Summary	Adjusted P Value
							Control vs. ZT12	1.6	0.3633 to 2.837	Yes	*	0.0105	A-B
							Control vs. ZT21	-1.3	-2.537 to -0.06328	Yes	*	0.0385	A-C
							ZT12 vs. ZT21	-2.9	-4.137 to -1.663	Yes	****	<0.0001	B-C
							Test details	Mean 1	Mean 2	Mean Diff.	SE of diff.	n1	n2	q	DF
							Control vs. ZT12	10.9	9.3	1.6	0.4846	10	10	4.67	18
							Control vs. ZT21	10.9	12.2	-1.3	0.4846	10	10	3.794	18
							ZT12 vs. ZT21	9.3	12.2	-2.9	0.4846	10	10	8.464	18
