# Supplementary material for: Timed exercise modulates inter-coupling strength between evening and morning oscillators in mice
Source: NPJ Biol Timing Sleep. 2026 Mar 27;3:12. doi: 10.1038/s44323-026-00075-3 (PMC13031686; doi:10.1038/s44323-026-00075-3)
Supplement: Supplementary file 2 — Supplementary Data. [file 44323_2026_75_MOESM2_ESM.zip › Supplementary Data 3 Raw data used for calculating mean ü} SD in Figures3.xlsx]

## Sheet: Exp.3 Shifts (Fig.3D,E)
													Statistical analysis										Statistical analysis
	Exp.3						Exp.3						Activity onset, Shift, B-DD1										Activity offset, Shift, B-DD1
	Activity onset						Activity offset						Repeated measures ANOVA summary										Repeated measures ANOVA summary
	Shift, B-DD1						Shift, B-DD1						Assume sphericity?	Yes									Assume sphericity?	Yes
	Animal ID	CTL	ZT12	ZT21			Animal ID	CTL	ZT12	ZT21			F	20.03									F	14.13
1	R025413	-0.36	0.17	-1.25		1	R025413	3.25	5.47	3.24			P value	<0.0001									P value	0.0002
2	R026413	-0.19	-0.22	-0.71		2	R026413	3.73	5.38	3.53			P value summary	****									P value summary	***
3	R027413	0.04	0.12	-0.58		3	R027413	3.57	5.82	4.23			Statistically significant (P < 0.05)?	Yes									Statistically significant (P < 0.05)?	Yes
4	R028413	0.35	0.1	-0.02		4	R028413	3.82	4.63	4.31			R square	0.69									R square	0.6109
5	R029413	0.11	0.37	-0.59		5	R029413	3.83	5.09	4.96
6	R030413	0.04	0.39	-0.12		6	R030413	3.75	4.27	4.31			Was the matching effective?										Was the matching effective?
7	R031413	-0.55	1.19	-1.5		7	R031413	4.79	4.16	3.67			F	0.944									F	0.3414
8	R032413	-0.43	0.52	-0.72		8	R032413	3.5	4.85	3.97			P value	0.513									P value	0.9484
9	R033413	-0.06	0.82	-0.89		9	R033413	3.23	6.23	3.88			P value summary	ns									P value summary	ns
10	R034413	0.31	0.98	-0.67		10	R034413	2.93	4.98	4.34			Is there significant matching (P < 0.05)?	No									Is there significant matching (P < 0.05)?	No
	mean	-0.074	0.444	-0.705			mean	3.64	5.088	4.044			R square	0.1276									R square	0.06228
	sd	0.304748	0.439525	0.44784			sd	0.50111	0.656553	0.492797
													ANOVA table	SS	DF	MS	F (DFn, DFd)	P value					ANOVA table	SS	DF	MS	F (DFn, DFd)	P value
													Treatment (between columns)	6.622	2	3.311	F (2, 18) = 20.03	P<0.0001					Treatment (between columns)	11.17	2	5.583	F (2, 18) = 14.13	P=0.0002
													Individual (between rows)	1.404	9	0.156	F (9, 18) = 0.944	P=0.5130					Individual (between rows)	1.214	9	0.1349	F (9, 18) = 0.3414	P=0.9484
													Residual (random)	2.975	18	0.1653							Residual (random)	7.111	18	0.3951
													Total	11	29								Total	19.49	29
													Activity onset, Shift B-DD1										Activity offset, Shift B-DD1
													Post hoc Tukey test										Post hoc Tukey test
													Tukey's multiple comparisons test	Mean Diff.	95.00% CI of diff.	Significant?	Summary	Adjusted P Value					Tukey's multiple comparisons test	Mean Diff.	95.00% CI of diff.	Significant?	Summary	Adjusted P Value
													Control vs. ZT12	-0.518	-0.982 to -0.05397	Yes	*	0.0274	A-B				Control vs. ZT12	-1.448	-2.165 to -0.7306	Yes	***	0.0002	A-B
													Control vs. ZT21	0.631	0.167 to 1.095	Yes	**	0.0073	A-C				Control vs. ZT21	-0.404	-1.121 to 0.3134	No	ns	0.3437	A-C
													ZT12 vs. ZT21	1.149	0.685 to 1.613	Yes	****	<0.0001	B-C				ZT12 vs. ZT21	1.044	0.3266 to 1.761	Yes	**	0.0043	B-C
													Test details	Mean 1	Mean 2	Mean Diff.	SE of diff.	n1	n2	q	DF		Test details	Mean 1	Mean 2	Mean Diff.	SE of diff.	n1	n2	q	DF
													Control vs. ZT12	-0.074	0.444	-0.518	0.1818	10	10	4.029	18		Control vs. ZT12	3.64	5.088	-1.448	0.2811	10	10	7.285	18
													Control vs. ZT21	-0.074	-0.705	0.631	0.1818	10	10	4.908	18		Control vs. ZT21	3.64	4.044	-0.404	0.2811	10	10	2.033	18
													ZT12 vs. ZT21	0.444	-0.705	1.149	0.1818	10	10	8.937	18		ZT12 vs. ZT21	5.088	4.044	1.044	0.2811	10	10	5.252	18
													Activity onset, Shift, DD1-sFR										Activity offset, Shift, DD1-sFR
	Exp.3						Exp.3						Repeated measures ANOVA summary										Repeated measures ANOVA summary
	Activity onset						Activity offset						Assume sphericity?	Yes									Assume sphericity?	Yes
	Shift, DD1-sFR						Shift, DD1-sFR						F	17.26									F	7.69
	Animal ID	CTL	ZT12	ZT21			Animal ID	CTL	ZT12	ZT21			P value	<0.0001									P value	0.0039
1	R025413	1.54	1.25	1.37		1	R025413	-3.45	-1.79	-2.82			P value summary	****									P value summary	**
2	R026413	0.77	1.3	0.71		2	R026413	-2.99	-2.72	-3.6			Statistically significant (P < 0.05)?	Yes									Statistically significant (P < 0.05)?	Yes
3	R027413	0.89	2.48	1.3		3	R027413	-2.99	-2.15	-3.17			R square	0.6573									R square	0.4607
4	R028413	0.83	1.6	1.06		4	R028413	-2.82	-2.82	-3.11
5	R029413	1.19	2.37	1.18		5	R029413	-3.22	-2.31	-4.14			Was the matching effective?										Was the matching effective?
6	R030413	0.59	2.97	1.36		6	R030413	-2.88	-1.51	-1.78			F	0.647									F	1.383
7	R031413	1.12	2.54	0.94		7	R031413	-4.08	-1.32	-3.51			P value	0.7438									P value	0.2661
8	R032413	1.54	2.97	1.48		8	R032413	-2.48	-2.13	-2.94			P value summary	ns									P value summary	ns
9	R033413	0.06	4.03	0.71		9	R033413	-3.28	-2.13	-4.95			Is there significant matching (P < 0.05)?	No									Is there significant matching (P < 0.05)?	No
10	R034413	0.59	2.96	1.42		10	R034413	-2.19	-2.53	-1.9			R square	0.0998									R square	0.2716
	mean	0.912	2.447	1.153			mean	-3.038	-2.141	-3.192
	sd	0.455822	0.869074	0.286164			sd	0.522256	0.491244	0.950378			ANOVA table	SS	DF	MS	F (DFn, DFd)	P value					ANOVA table	SS	DF	MS	F (DFn, DFd)	P value
													Treatment (between columns)	13.63	2	6.815	F (2, 18) = 17.26	P<0.0001					Treatment (between columns)	6.443	2	3.222	F (2, 18) = 7.69	P=0.0039
													Individual (between rows)	2.299	9	0.2554	F (9, 18) = 0.647	P=0.7438					Individual (between rows)	5.215	9	0.5794	F (9, 18) = 1.383	P=0.2661
													Residual (random)	7.106	18	0.3948							Residual (random)	7.541	18	0.4189
													Total	23.03	29								Total	19.2	29
													Activity onset, Shift DD1-sFR										Activity offset, Shift DD1-sFR
													Post hoc Tukey test										Post hoc Tukey test
													Tukey's multiple comparisons test	Mean Diff.	95.00% CI of diff.	Significant?	Summary	Adjusted P Value					Tukey's multiple comparisons test	Mean Diff.	95.00% CI of diff.	Significant?	Summary	Adjusted P Value
													Control vs. ZT12	-1.535	-2.252 to -0.8179	Yes	****	<0.0001	A-B				Control vs. ZT12	-0.897	-1.636 to -0.1583	Yes	*	0.0162	A-B
													Control vs. ZT21	-0.241	-0.9581 to 0.4761	No	ns	0.673	A-C				Control vs. ZT21	0.154	-0.5847 to 0.8927	No	ns	0.8567	A-C
													ZT12 vs. ZT21	1.294	0.5769 to 2.011	Yes	***	0.0006	B-C				ZT12 vs. ZT21	1.051	0.3123 to 1.79	Yes	**	0.0052	B-C
													Test details	Mean 1	Mean 2	Mean Diff.	SE of diff.	n1	n2	q	DF		Test details	Mean 1	Mean 2	Mean Diff.	SE of diff.	n1	n2	q	DF
													Control vs. ZT12	0.912	2.447	-1.535	0.281	10	10	7.726	18		Control vs. ZT12	-3.038	-2.141	-0.897	0.2895	10	10	4.382	18
													Control vs. ZT21	0.912	1.153	-0.241	0.281	10	10	1.213	18		Control vs. ZT21	-3.038	-3.192	0.154	0.2895	10	10	0.7524	18
													ZT12 vs. ZT21	2.447	1.153	1.294	0.281	10	10	6.513	18		ZT12 vs. ZT21	-2.141	-3.192	1.051	0.2895	10	10	5.135	18

## Sheet: Exp.3. Period in DD
	Exp.3					Statistical analysis
	Period in DD, Activity onset
						Period in DD, Activity onset
	Animal ID	CTL	ZT12	ZT21		Repeated measures ANOVA summary
1	R025413	23.98	23.83	24.05		Assume sphericity?	Yes
2	R026413	24	23.75	24.07		F	27.1
3	R027413	23.82	23.7	23.93		P value	<0.0001
4	R028413	23.79	23.78	23.89		P value summary	****
5	R029413	23.92	23.7	23.96		Statistically significant (P < 0.05)?	Yes
6	R030413	23.93	23.74	23.83		R square	0.7507
7	R031413	23.86	23.76	23.95
8	R032413	23.93	23.7	23.94		Was the matching effective?
9	R033413	24.1	23.92	24.05		F	3.908
10	R034413	23.97	23.86	23.86		P value	0.0067
		CTL	ZT12	ZT21		P value summary	**
	mean	23.93	23.774	23.953		Is there significant matching (P < 0.05)?	Yes
	sd	0.0910433	0.0747143	0.082334		R square	0.3275
						ANOVA table	SS	DF	MS	F (DFn, DFd)	P value
						Treatment (between columns)	0.1906	2	0.09529	F (2, 18) = 27.1	P<0.0001
						Individual (between rows)	0.1237	9	0.01374	F (9, 18) = 3.908	P=0.0067
						Residual (random)	0.06329	18	0.003516
						Total	0.3775	29
						Period in DD, Activity onset
						Post hoc Tukey test
						Tukey's multiple comparisons test	Mean Diff.	95.00% CI of diff.	Significant?	Summary	Adjusted P Value
						Control vs. ZT12	0.157	0.08932 to 0.2247	Yes	****	<0.0001	A-B
						Control vs. ZT21	-0.022	-0.08968 to 0.04568	No	ns	0.6899	A-C
						ZT12 vs. ZT21	-0.179	-0.2467 to -0.1113	Yes	****	<0.0001	B-C
						Test details	Mean 1	Mean 2	Mean Diff.	SE of diff.	n1	n2	q	DF
						Control vs. ZT12	23.93	23.77	0.157	0.02652	10	10	8.373	18
						Control vs. ZT21	23.93	23.95	-0.022	0.02652	10	10	1.173	18
						ZT12 vs. ZT21	23.77	23.95	-0.179	0.02652	10	10	9.546	18
	Exp.3
	Period in DD, Activity offset					Statistical analysis
	Animal ID	CTL	ZT12	ZT21		Period in DD, Activity offset
1	R025413	24.03	23.85	24.1		Repeated measures ANOVA summary
2	R026413	24.04	23.75	24.1		Assume sphericity?	Yes
3	R027413	23.9	23.77	23.93		F	42.74
4	R028413	23.84	23.79	23.94		P value	<0.0001
5	R029413	23.91	23.71	24.01		P value summary	****
6	R030413	23.93	23.79	23.89		Statistically significant (P < 0.05)?	Yes
7	R031413	23.93	23.77	23.98		R square	0.8261
8	R032413	23.96	23.76	23.97
9	R033413	24.17	23.93	24.08		Was the matching effective?
10	R034413	23.97	23.85	23.93		F	4.926
		CTL	ZT12	ZT21		P value	0.002
	mean	23.968	23.797	23.993		P value summary	**
	sd	0.0925923	0.0632543	0.0766014		Is there significant matching (P < 0.05)?	Yes
						R square	0.2999
						ANOVA table	SS	DF	MS	F (DFn, DFd)	P value
						Treatment (between columns)	0.2276	2	0.1138	F (2, 18) = 42.74	P<0.0001
						Individual (between rows)	0.1181	9	0.01312	F (9, 18) = 4.926	P=0.0020
						Residual (random)	0.04793	18	0.002663
						Total	0.3936	29
						Period in DD, Activity onset
						Post hoc Tukey test
						Tukey's multiple comparisons test	Mean Diff.	95.00% CI of diff.	Significant?	Summary	Adjusted P Value
						Control vs. ZT12	0.171	0.1121 to 0.2299	Yes	****	<0.0001	A-B
						Control vs. ZT21	-0.025	-0.08389 to 0.03389	No	ns	0.5361	A-C
						ZT12 vs. ZT21	-0.196	-0.2549 to -0.1371	Yes	****	<0.0001	B-C
						Test details	Mean 1	Mean 2	Mean Diff.	SE of diff.	n1	n2	q	DF
						Control vs. ZT12	23.97	23.8	0.171	0.02308	10	10	10.48	18
						Control vs. ZT21	23.97	23.99	-0.025	0.02308	10	10	1.532	18
						ZT12 vs. ZT21	23.8	23.99	-0.196	0.02308	10	10	12.01	18
